# Supplementary material for: Genome-Wide Identification and Expression Analysis of the TCP Gene Family Related to Developmental and Abiotic Stress in Ginger
Source: Plants (Basel). 2023 Sep 26;12(19):3389. doi: 10.3390/plants12193389 (PMC10574737; doi:10.3390/plants12193389)
Supplement: Supplementary file 1 [file plants-12-03389-s001.zip]

Archive with 10 entries (5 files):
- plants-2581850-supplementary/
- plants-2581850-supplementary/All Supplementary Material/
- plants-2581850-supplementary/All Supplementary Material/File S1/
- plants-2581850-supplementary/All Supplementary Material/File S1/Table S1 Quantitative primer sequences of ginger ZoTCP family members.xlsx
- plants-2581850-supplementary/All Supplementary Material/Supplementary Material   File S2/
- plants-2581850-supplementary/All Supplementary Material/Supplementary Material   File S2/Fig. S1 Phylogenetic tree constructed by maximum likelihood method.pdf
- plants-2581850-supplementary/All Supplementary Material/Supplementary Material   File S2/Table S2 Zingiber officinale TCP sequence.xlsx
- plants-2581850-supplementary/All Supplementary Material/Supplementary Material   File S3/
- plants-2581850-supplementary/All Supplementary Material/Supplementary Material   File S3/Figure S2.The motif structure of ZoTCP protein contains 10 Motifs.docx
- plants-2581850-supplementary/All Supplementary Material/Supplementary Material   File S3/Figure S3. Composition of TCP protein motifs in five different plants.docx
