# Supplementary material for: Genome-Wide Identification and Expression Analysis of the TCP Gene Family Related to Developmental and Abiotic Stress in Ginger
Source: Plants (Basel). 2023 Sep 26;12(19):3389. doi: 10.3390/plants12193389 (PMC10574737; doi:10.3390/plants12193389)
Supplement: Supplementary file 1 [file plants-12-03389-s001.zip › plants-2581850-supplementary/All Supplementary Material/File S1/Table S1 Quantitative primer sequences of ginger ZoTCP family members.xlsx]

## Sheet: Sheet1
Quantitative primer sequences of ginger ZoTCP family members
gene	Forward-Primer(5'→3')	Reverse-Primer(5'→3')
ZoTCP2	AAGGACCGCCACAGCAA	TGACAACGAGGCGAGCAGA
ZoTCP3	GACGGCATCAACGACAAG	TGGAAGGCGGAAGGAAA
ZoTCP5	GGTTCCGCTACTGCTCCTA	GCACCGAAGAAGAACTGG
ZoTCP6	AGCAGCAGCGGCAATCA	ATCGCTGGTGCTCATCGTGT
ZoTCP7	AACATTGGTTGGTCGCTTGG	AGGCGGAGGTCCTTGATT
ZoTCP8	CGACGCCAGGTGCTAT	GGGCGTTACTGGACTGAAGG
ZoTCP9	CCTTGGCGTCCACATCC	TGCGGCAGTATCCAAAGC
ZoTCP10	GCCATCGCCACCGTAGT	GCCCACATCGGCACAAC
ZoTCP11	CAAGCGGAGCCGTCAAT	ATTGACGGCTCCGCTTG
ZoTCP14	CGGAGGATAAGGATGCC	GGAGTTGAACCCGCCTAC
ZoTCP15	CTCCGCTGCCACCAACCTCA	CGACCTAACGCCAAACG
ZoTCP16	AGGGCGGAGGATAAGG	CCGTGCCCACTCAACAT
ZoTCP17	GGAGGAAGGCGAGAAGA	AGCAGTGCCGAAGAAGA
ZoTCP18	CGCCTCCTTACTCCTCA	CTGCTTCGCTTCCACA
ZoTCP19	GCAGAAGCAGGCGATGA	CGTCGTAGTGGCGGTTT
ZoTCP20	ACGAGGTAGGTCACGGAAGC	CCCTCCCGTGAATCGTC
