# Supplementary material for: Genome-Wide Identification and Expression Analysis of the TCP Gene Family Related to Developmental and Abiotic Stress in Ginger
Source: Plants (Basel). 2023 Sep 26;12(19):3389. doi: 10.3390/plants12193389 (PMC10574737; doi:10.3390/plants12193389)
Supplement: Supplementary file 1 [file plants-12-03389-s001.zip › plants-2581850-supplementary/All Supplementary Material/Supplementary Material File S2/Table S2 Zingiber officinale TCP sequence.xlsx]

## Sheet: Sheet1
Ginger TCP protein sequence information
Gene name	Gene ID	sequence
ZoTCP1	ZOFF_071857	MEGDAGGGSSRRLNFPLQLLEKREEDSCSTSAYPSLAISSSAAAAAAEQQLTAERKPPPRRSSNKDRHTKVEGRGRRIRMPALCAARVFQLTRELGHRTDGETIEWLLQQAEPAVIAATGTGTIPANFTSLNISLRSSGSSISAPSHLRAANYFSSLTAAAALPDPSLRIHNDWPEHGGGSSSFPSERPSSSSSVLLNFNSCSIGLADTSPEADIGSLRKRRWEPDQIQYQQQQQIAGYSQQIPNPSGTVWMVSNRNTIQQDDINQQWPPQQQPSSMWAFPQTGGGSSMFRGSTALHFLNFPPAATSMALFPNQQLGIGSTSAGGGLNVYRSPSTASEAMAPSSTSGHYQESDRHDTGSDS*
ZoTCP2	ZOFF_071376	MNNSDGGGDALEGQQKAPRATAAGNGVLAVKKPPTKDRHSKVDGRGRRIRMPIICAARVFQLTRELGHKSDGQTIEWLLRQAEPSIIAATGTGTTPASFSTASTSLLRAISSSSPAPLALPSSAAGTHLLSHSHSLAPAPFILGKRLRADNDSGGKEETLADANGGVGVGPAAGFWAVPARQDYGQYWSFATPDMIPVTLTGRFAGQPMGEASAARVGNYLPLAGHLNLLASLSGAPGASPTGAAAGTDDDAH*
ZoTCP3	ZOFF_058948	MANEFGGRRKKRRAGIACRFCRRRGGASATALSSEYARRLPERTGEGGHGLSSYGQSLSFLHHQPAPPPLQEAAAAEGQTRSRYGGRGRGASAVGEIVEVQGGHIVRATGRKDRHSKVCTAKGPRDRRVRLAAHTAIQFYDVQDRLGCDRPSKAVDWLIQNAKAAIDELDELPPWSPTATVAAASRAPRLPPYSSDHDAVSESIKKHVVVADPVGAATTFNFDGNGGGGNASTSFLPPSMDTDSIADTIKSFFPLASTPAATSPSSTPSIRFQSYSPDLPSRGGNLVKDLRLSLQSFQDPIFHTPEPVHHHHGQFHQSPATPTHFPATTQLAYDASAGWTAEQSQRIVPWNVVEPTAPGAGGGGYVLSFPPPQAVPLHSVLGPSHAFSQRGPLQSSNAP…
ZoTCP4	ZOFF_070666	MYLAVQCTASVFCFSPLPGHYNVIADVLSMSQLGNGNGNGWRWFKALEVWWWILVIELCALDGQTFWKQEEQDEYKHQHRHRVSPVLRQEEEKKLQEGGGKEEKDLDPRRALRLQGPAGAKESEDSGKAQELQAPARPPLRGFQLQFHFNNQNYPSFWGSTSSSLAAATASSSEYACLPERMGEGDGLGYGQLSFLHHPPPRLPQTRSRCGSRVKGAAAGEIVEAQGGHVVRATGRKDRHSKVCTAKGPRERRVRLSAHTAIQFYDVQDRLGYDRPSKAVDWLIKNAKAAIDELAELPTWIPTATVAVASSHPPSNNQDAVTEDPADAATAFNLARGGGGGNVSTSFLPSSMDTDSIADTFKSFFPTAATPAVTSPPSSSSIGFLAYSSDLPPRASNQI…
ZoTCP5	ZOFF_055205	MEVEENNQGCKRTRVVAAGNGNLAAKIGRRKEHQDEDEEDGEKKVRGVDASRIPPWQQHPSSRIFRVSRASGGKDRHSKVYTAKGLRDRRVRLSVSTAIQFYDLQDRLGYDQPSKAIEWLIKAAGVAINELPPLEAFLKLPLPDGEDAMKTDPEVEPSYNHCQQQQQHPSTKSGCSSTSDTSKGSVLSLSRSENRIMARERARERAAKDKEKDRDDGSHIVVSAQQDMNPQASFTELLTGGGSSNGVNNNVTVVATDGDHSRHNCIQKQISTADYFGNAALFPQSQKSHQLPSGFSNQSHLGNSSSMGMLPFNIAGAGDHQEMQQFAFLQDHYFHVSAVAATGDYNHNFSTSSSGLVGFNRGTLQSNSPVQLPQQHNHSQNHLQRLSSTVDGSNLQFFF…
ZoTCP6	ZOFF_035032	MEGETGGSSRRPSFPLQLLEKKEELDSCSSSSAYPSMVIASTSAAADLTAVADRKPPPKRNSNKDRHTKVEGRGRRIRMPALCAARVFQLTRELGHKTDGETIEWLLQQAEPAVIAATGTGTIPANFTSLNISLRSSGATVSAPSHLLAANYFNSVSAAGSLPGHYTWDRAGSGGSSFPLEGPSTSSSVLLNFNSCSIGLDASSVEADIGNLRKRRWESEIHQQQRQSQMAGYGQISSHGGQMPSGTVWMVTNPNSQQQQDHTVGGGGGGSQQSIWTFPQLVGGSSSSMFRGSTGLHFMNFPPTPMALLPSQQLGLSTAAIAGEPHRSFSTPSAPDIYRTRSAGTETASTSSVSGHHHHHHHKIDRNDTMSTSDS*
ZoTCP7	ZOFF_033278	VLELRWWFLVKEACALDGQRIWKQEEQDEAKHQHHQQEERSYALIRQQTQRKFSNIGWSLGGFQLHQFHFDKQGSSFWGSSSSLAAATASSSEYALLPERMGEGDAVGYGQLSFLRHQPPRLPQTPSRYGSREKGAAVGEIVEVHGGHIVRSTGRKDRHSKVCTAKGPRDRRVRLSAHTAIQFYDVQDRLGYDRPSKAVDWLIKNAKAAIDELAELPPWIPTATVAAASSHRHILPQTSSDQPLGTEHPVDAATALYFTRDGGGGENVSASFLPPSMDTDSIADTIKSFFPTAATPAATSPSSSPSIGFQAYSSDLPSRADGQIKDLRLSLQSFQDPILHNPEPAHHHVQFHQSSAPPTHSSHFPPSAQFAFDAAVSAGWAEQSQRIVPWNLMETSGGG…
ZoTCP8	ZOFF_009476	MYRSRFDPVYLEGQRLTLTIMHPSWIDGKRDDRDEISTKIPFLCCVLLKRRRLVFGDGIVGLGWPKLVEEAGGRGERASSTPGAISFAVAGEVVLDSWRDRGKLEQDGRKKERDLDPRRALYLPIPAEEKESERGGGGGGGGESREGREEEEQSFQLHQLQTSNQSSSFFSASVTASSSKYARQLPERMGEGHGLGGYGQLLSFVHHQQPPPPQQQQQQQAAAQTRSRYGGRGKGSAAVGEIVEVQGGHIVRATGRKDRHSKVCTAKGPRDRRVRLSAHTAIQFYDVQDRLGYDRPSKAVDWLIQNAKAAIDELAELPPWSPTATVAAAAAARPSRLPPPPSDRLPASDHSVDGSSKKQIVAVDTVGAATAFNFDSGGTCGRVNASTSFLPPSMDTDSI…
ZoTCP9	ZOFF_010045	MDSPGKDDAESRGTAEGSGRGSGYRMIAPKPEPMEFLGTGALPIIRRQEARTKDRHTKVEGRGRRIRMPAACAARIFQLTRELGHKSDGETIRWLLQHAEPAIIAATGSGTVPAIATVVDGAIKIPTAAPSSSSSPALASTSVEEESAAKWRKKLQPTRALPAQTTTASALAPLAAFYPIQDPLLQGGGAISISTGLAPISPAGVVPMWAVGGTAAVAAGGGKLIPPGALWILPQPTGEASGQAQIWAFPPASQFINLAGTQPEAEAVAIAQGKKEGLPLTRPVAEGEEEALSESDEDDG*
ZoTCP10	ZOFF_009968	MDSPARENEDGVGRESSGPTGGSGGGGGAAHRLIAPKREPMAFLGIGALPIVRRPTARTRDRHTKVEGRGRRIRMPAACAARIFQLTRELGHKSDGETIRWLLQHAEPAIIAATGTGTVPAIATVVDGAIKIPTEAPSSSSQPPLVSTSGEEESAVKRRKKLQPTRASPAQTTNAPALAPLAAFYPVQDPLLQGGGAISISTGLAPLSPAGVVPMWAVGGAAAASSGVRLLPPGALWMLPQATGEASGQAQIWAFPPTSQFINLAGTHSIAAAHPGGMFFAGDTDGKKQELHLMGGAAPEAEEEEEEAPSESEDDG*
ZoTCP11	ZOFF_005937	MDSKVPLEVAELHQDKGEGATVSPASQSSDLSPSTGTAVAGEQRRHLAPKRCSNKDRHTKVDGRGRRIRMPALCAARVFQLTRELGHKSDGETIQWLLQQAEPSIIAATGSGTIPASALATAAAAGSTAFAGLQPKFDEIEHGSASVVRANWAMIGPAGLPRSHPGFWPPPGGGFSSGFLHSMAAAPSSSNLGSAGAGDGSAGNFMHRMGMHGLELPIPNVGAMSFASMLGGHGQQLPDLELGLSQDAQIGVLNPHAMSQFYQQMVPGRITVDDTSCSKTTLIKVHSANRQGSLLEVARVLVDLKLVIKRAYICSDGEWFMDG*
ZoTCP12	ZOFF_075892	MRLSIDVARNFFRLQDMLGFDKASNTVQWLLTMSKAAIKELASVSSSKICTFLGNPSFESTESSTLRGDEAASGSKKAASKTKAKKEAAKPSKKITELHSAQAKELRAKARERARERTREKQRMLSNSSFPITLDPMSHHDSSFHLKTLLEFANRQVEGGDDICALPSEGNMPADTIPVMSNSQAAMAEMNMASYMFEEQWEMEALSMYSR*
ZoTCP13	ZOFF_038801	MEGEAGGGSSRRPNFPLQLLEKKEEDSCSTSAYPSLAISSSATSTAAEQQLAEAGARKPPPRRSSNKDRHTKVEGRGRRIRMPALCAARVFQLTRELGHKTDGETIEWLLQQAEPAVIAATGTGTIPANFTSLNISLRSSGTSLSAPYHLRAANYFNSMAAASLPGPSLRIHNDWPEHGGGSSFPSERPSSSSSVLLNFNSCSIGLVDASPESDTGSLRKRRWEPDQIQFQQQQQQQQQIAGYGQQFSSHSQIPPGTLWMVTNPNTQQDHINQPPPPPQSQQQQSIWAFPQMGSSSSMFRGSTGLHFLNFPPAATSMSLFPNQQLGVGSAVYRSPSTASEAMAPSSTSGHYRESDDRHDAMSDS*
ZoTCP14	ZOFF_035356	MDRKGASKLLQPRRQLDKEESSPSTAGAEQRRDLLPAESGLGVAAVGKGEQRKQLATAPKRSSNKDRHTKVEGRGRRIRMPALCAARIFQLTRELGHKSEGETIQWLLQQAEPSIVAATGTGTIPASALATAAAAASDRDGLHQKQFDDLGQEAGAGAARTAWAVTAAAGLGRSYPGMWPPPVGGFNSGFLHAAPSCSNLAAGGGVDGPVGSFAQRIGAHGLEFAGVNLGGMSFAQMLSGHGQHLPGLELGLSQEGHIGALNPPSLSQFYAQPGQGGEDAADGSANAQPHHNHHKQQRQQKQVASPENNSEGSEE*
ZoTCP15	ZOFF_068839	MNPKASPKEQPEDPSFHPAQALPRYDKKEADLREIRQAQPNREAQQVATAEEKGGQRRQLAPKRSSNKDRHTKVDGRGRRVRMPALCAARIFQLTRELGHKSDGETIQWLLQQAEPSIIAATGTGTIPASLLASSAATNLTSSSSSTTTSAGLHQSKLHELGQERANWAAFGVRSHPELWLPPVDGFNAALFQSAAAMGAMPLAASFPRVGFNGLEWPGSSINPMSFTSLLSGQKQALPGLELGLSQHPQVGIFNPHSLSHFYHHVGQGSAGADAGAGGDHLQLPQQQEEDQRQQSLTPNENSEASEQ*
ZoTCP16	ZOFF_008749	MDPKSSSKLPKDVPKHRPQSDKEEVSSANAPDAERRDLLPAESGLREVVVGKDEKRKQLAPKRSSNKDRHTKVEGRGRRIRMPALCAARIFQLTRELGHKSDGETIQWLLQQAEPSIVAATGTGTIPASALAAAAAASASLPAATVPAGLHQKQIDELGQGAGSGAARPAWAVMGAAGLGRAYPSLWPPSVGGFNSGFLHAAPSSSNLATGGGVDAPVGGFMQRIGVHGLEFAGANLGGAMSFAQMLSGHGQHLPGLELGLSQEAHIGVLNPQSLNQFYAQIGQAGGDPVDGTGHEQPHHDHQKRIPSPENDSEGSEE*
ZoTCP17	ZOFF_057997	MAMEENNQGCKRSRVAVGNGCSLTSKIGRKERQDEDEEEGEKRVAARIAPWQHHPSSRIFRVSRASGGKDRHSKVYTAKGLRDRRVRLSVSTAIQFYDLQDRLGYDQPSKAIEWLIKAAAAPINELPPLNGFPKLPYPMGEDAMKTNPDVEPSYKHSQQQHPSTKSGCSSTSDTSKGSVLSLSCSESRTMARERARERAAKDKEKDRGGSGHIDASPHQNLSSQTSFTELLTGGGGGGSNGSNNNVTSVAADGGENSSHNCLQKQISTADYFGQAGLFPQSQKSHQLPSGFSNQPHLGNNSSLGMLPFNIVSTSDNQEMQQFSFLQDHFFPSSAVAATGDYNLNFSISSSGFVGFNRGTLQSNSPAQLPQQHNHLQRLSSTVDGSNLQFFFGTAAGSAA…
ZoTCP18	ZOFF_000424	MFRIDRGGFGSIHGSIQSASVLRKRAWIDPRIDPALIARSSIVPIDRLIDRDLWIDPRIDPEAFCSLGRIWIDPLIDPQPGSIHGSIQHLVFAQNQVPNLPNQHPVNLDLLDHASLLLTLNLRPAQYSTYFKMIQSSREGADDHKGQPSSSRANWPALKNPRIVRVTRAFGGKDRHSKVRTIRGLRDRRVRLSMPTAIQLYDLQDKLGFNQPSKVVDWLINAAQHEIDKLPPLEMLQGDPTIFSWVPPTANPDISSISTHDHLNLGHPGVGWENSSSDQATYNPYTFQLENNTTNGSLPITILASYLAAASNNVEAKQQYAWPHSDQLFK*
ZoTCP19	ZOFF_047522	MSSKESGKGAPEEADLRERQRGMAPQPSREAEQVGAAEKGEQRRLLAPKRSSNKDRHTKVDGRGRRVRMPALCAARIFQLTRELGHKSDGETIQWLLQQAEPSIISATGSGTIPASVLASSAAASLVPSSSAAAAGLHQSKLHELGSERANWAAFGFRSHPELWLPPVDGFNAALFQSAAAMGAVPLASNLPRIGFAGLELPGSSINPMSFTSLLSGQKQAMTGLELGLSQHAQLGILNPPHSFTQFYHHTGQGSAAATVSAGDHLHQQDQQEEDQRQQSLTPNENSEGALATEPQQEAGSSVPPPDLTALVAQLQQQLAEQQQEIATLKANQQNTPTVTPKPNLTTPVVLEVPPAQPTAPVPAPAAPAAEPRKEAYLIQWQRVKPESFSGTSEPWDAQ…
ZoTCP20	ZOFF_003424	MDSKVPQEAPKFQQKKGDSATASSGSQSSDLLPSTGSEAAAEEQRRQLAPKRSSNKDRHTKVDGRGRRIRMPALCAARVFQLTRELGHKSDGETVQWLLQQAEPSIIAATGSGTIPASALATVAAVGSVSRYGSTGLAGLQPKLDEVGHGSASAARANWALVGPAGLSRSYPGLWPPPGLGGGFNYGFLHSMAAASPSSSNLTTGGGGDGSVGNFVQRMGPHGLDLPNPNLGSMSFASMLGGHGHQLPGLELGLSQDAQIGVLNPHAMNQFYQQMVPGRLAAGADGGRQLQQHPRLPPSQQTHQKEEEEDDDSREGSEH*
